# Supplementary material for: Unravelling the Complexity of Amyloid Peptide Core Interfaces
Source: J Chem Inf Model. 2024 Oct 30;64(22):8628–40. doi: 10.1021/acs.jcim.4c01479 (PMC11600497; doi:10.1021/acs.jcim.4c01479)
Supplement: Supplementary file 2 — ci4c01479_si_002.xlsx [file ci4c01479_si_002.xlsx]

## Sheet: Table S1.
Supplementary Table S1. PDB structures of APR oligopeptides analyzed. Topological class is established based on orientation of contacting β-strands within the structure (Out-of-register and LARKS are abbreviated as O and L, respectively). Out-of-register and LARKS structures can be formally assigned to topological classes based on oligopeptide orientation, referred to as pseudo class here. In som…
	PDB code	Sequence	Length	β-sheet type	Topological class	Pseudo class	Secondary class	Space group	Packing	GRAVY index
	1YJO	NNQQNY	6	parallel	1	-	-	P21	1D	-3.13
	1YJP	GNNQQNY	7	parallel	1	-	-	P21	1D	-2.74
	2OKZ	MVGGVV	6	antiparallel	8	-	-	P21	2D	2.28
	2OL9	SNQNNF	6	parallel	2	-	-	P1	3D	-2
	2OLX	NNQQ	4	parallel	1	-	-	P212121	2D	-3.5
	2OMM	GNNQQNY	7	parallel	1	-	3	P212121	3D	-2.74
	2OMP	LYQLEN	6	antiparallel	7	-	-	P21	2D	-0.7
	2OMQ	VEALYL	6	antiparallel	7	-	-	P1	2D	1.47
	2ON9	VQIVYK	6	parallel	1	-	-	P21	1D	0.7
	2ONA	MVGGVV	6	antiparallel	8	-	7	P1	3D	2.28
	2ONV	GGVVIA	6	parallel	4	-	-	P21212	2D	2.32
	2ONW	SSTSAA	6	parallel	1	-	4	P212121	3D	0.08
	2ONX	NNQQ	4	parallel	4	-	-	P21	2D	-3.5
	2Y29	KLVFFA	6	antiparallel	7	-	-	P212121	2D	1.92
	2Y2A	KLVFFA	6	antiparallel	7	-	-	P212121	2D	1.92
	2Y3J	AIIGLM	6	parallel	2	-	-	P1	2D	2.68
	2Y3K	MVGGVVIA	8	parallel	2	-	-	P1	2D	2.5
	2Y3L	MVGGVVIA	8	antiparallel	7	-	-	P21	2D	2.5
	3DG1	SSTNVG	6	parallel	1	-	-	C2	2D	-0.33
	3DGJ	NNFGAIL	7	parallel	L	1	4	P212121	3D	0.79
	3FOD	AILSST	6	antiparallel	8	-	-	P21	2D	1.3
	3FPO	HSSNNF	6	parallel	4	-	-	P21	2D	-1.5
	3FR1	NFLVHS	6	antiparallel	7	-	-	P212121	2D	0.55
	3FTH	NFLVHSS	7	antiparallel	6	-	-	P21	2D	0.36
	3FTK	NVGSNTY	7	parallel	1	-	-	P21	2D	-0.86
	3FTL	NVGSNTY	7	parallel	1	-	-	P21	2D	-0.86
	3FTR	SSTNVG	6	parallel	1	-	-	P212121	2D	-0.33
	3FVA	NNQNTF	6	parallel	1	-	-	P21	2D	-1.98
	3HYD	LVEALYL	7	parallel	1	-	-	C2	2D	1.8
	3LOZ	LSFSKD	6	antiparallel	5	-	-	P21	1D	-0.4
	3NHC	GYMLGS	6	antiparallel	8	-	-	P212121	2D	0.47
	3NHD	GYVLGS	6	antiparallel	8	-	-	P21212	2D	0.85
	3NVE	MMHFGN	6	antiparallel	6	-	-	P21	3D	-0.08
	3NVF	IIHFGS	6	parallel	L	1	-	P21212	2D	1.23
	3NVG	MIHFGN	6	parallel	L	1	-	P212121	2D	0.35
	3NVH	MIHFGND	7	parallel	L	1	-	P212121	1D	-0.2
	3OVJ	KLVFFA	6	antiparallel	8	-	-	P1	2D	1.92
	3OVL	VQIVYK	6	parallel	1	-	-	C2	1D	0.7
	3OW9	KLVFFA	6	antiparallel	7	-	-	C2	2D	1.92
	3PPD	GGVLVN	6	parallel	1	-	-	P212121	2D	1.32
	3PZZ	GAIIGL	6	antiparallel	6	-	-	P1	2D	2.3
	3Q2X	NKGAII	6	parallel	1	-	-	P21	2D	0.5
	3SGS	GDVIEV	6	parallel	4	-	-	P21	2D	0.92
	4NIN	DSVISLS	7	parallel	2	-	-	P21	2D	0.94
	4NIO	GVTGIAQ	7	parallel	1	-	-	C2	2D	0.79
	4NIP	GVIGIAQ	7	parallel	1	-	-	C2	2D	1.53
	4NP8	VQIVYK	6	parallel	1	-	-	C2	1D	0.7
	4OLR	YVVFV	5	antiparallel	6	-	-	P21	1D	2.82
	4ONK	YVVFL	5	antiparallel	6	-	-	P1	2D	2.74
	4QXX	GNLVS	5	parallel	4	-	-	P22121	2D	0.66
	4R0P	IFQINS	6	parallel	1	-	-	P212121	2D	0.67
	4R0U	TGVTAVA	7	parallel	1	-	-	P21	2D	1.46
	4R0W	VVTGVTA	7	parallel	1	-	-	C2	3D	1.8
	4RIK	AVVTGVTAV	9	parallel	1	-	-	C2	2D	2.07
	4RIL	GAVVTGVTAVA	11	parallel	1	-	-	C2	2D	1.82
	4RP6	LTIITLE	7	parallel	2	-	-	P1	2D	1.67
	4RP7	TIITLE	6	parallel	1	-	-	C2	2D	1.32
	4TUT	GGYMLG	6	antiparallel	7	-	-	P21	2D	0.53
	4UBY	GGYVLG	6	antiparallel	O	8	-	P1	2D	0.92
	4UBZ	GGYLLG	6	antiparallel	O	8	-	P21	2D	0.85
	4W5L	GGYLLGS	7	antiparallel	8	-	-	P21212	2D	0.61
	4W5M	GGYMLGS	7	antiparallel	8	-	-	C2	2D	0.34
	4W5P	GGYVLGS	7	antiparallel	O	8	-	P21	2D	0.67
	4W5Y	GYMLGSA	7	antiparallel	6	-	-	P1	2D	0.66
	4W67	GYVLGSA	7	antiparallel	6	-	-	P1	2D	0.99
	4W71	GYLLGSA	7	antiparallel	6	-	-	P1	2D	0.93
	4XFN	AEVVFT	6	antiparallel	7	-	-	P212121	2D	1.47
	4XFO	TAVVTN	6	parallel	2	-	-	P1	2D	0.88
	4ZNN	GVVHGVTTVA	10	parallel	1	-	-	P21	2D	1.32
	5E5V	NFGAILS	7	antiparallel	O	7	-	P1	2D	1.17
	5E5X	ANFLVH	6	parallel	2	-	-	P21	2D	0.98
	5E5Z	LVHSSN	6	antiparallel	7	-	-	P21	3D	-0.05
	5E61	FGAILSS	7	antiparallel	6	-	-	P1	2D	1.56
	5K2E	NNQQNY	6	parallel	1	-	-	P21	1D	-3.13
	5K2F	NNQQNY	6	parallel	1	-	-	P21	1D	-3.13
	5K2G	GNNQQNY	7	parallel	1	-	-	P21	1D	-2.74
	5K2H	GNNQQNY	7	parallel	1	-	3	P212121	3D	-2.74
	5K7N	VQIVYK	6	parallel	1	-	-	C2	1D	0.7
	5KNZ	SGNNFGAILSS	11	parallel	1	-	-	P212121	2D	0.25
	5KO0	FLVHSSNNFGA	11	antiparallel	O	6	-	P1	2D	0.29
	5TXD	NKGAIF	6	parallel	1	-	-	C2	2D	0.22
	5TXH	IFAEDV	6	antiparallel	8	-	-	P212121	2D	1.05
	5TXJ	IFAEDV	6	antiparallel	7	-	-	P1	2D	1.05
	5V5B	KVQIINKKLD	10	parallel	1	-	-	P21	2D	-0.52
	5V5C	VQIINK	6	parallel	4	-	-	P21212	2D	0.38
	5VOS	VGSNKGAIIGL	11	parallel	1	-	-	P21	3D	0.85
	5W50	LIIKGI	6	antiparallel	7	-	-	P1	3D	2.17
	5W52	DLIIKGISVHI	11	parallel	2	-	-	P1	3D	1.29
	5WHN	NFGAFS	6	parallel	L	1	-	P212121	3D	0.45
	5WHP	NFGTFS	6	parallel	L	1	3	P21	2D	0.03
	5WIA	GNNSYS	6	parallel	1	-	4	P212121	3D	-1.72
	5WIQ	GFNGGFG	7	parallel	4	-	-	P1	2D	0.07
	5WKB	NFGEFS	6	parallel	L	4	-	P21212	2D	-0.43
	5WKD	GNNQGSN	7	parallel	1	-	-	C2	2D	-2.23
	5WMJ	KVWGSI	6	antiparallel	7	-	-	P212121	2D	0.45
	5ZCK	VQVG	4	parallel	1	-	-	P212121	2D	1.12
	5ZGL	GGGYGGS	7	antiparallel	O	8	-	P21	2D	-0.59
	5ZMZ	IQIG	4	parallel	1	-	-	C2	1D	1.27
	6AXZ	QYNNQNNFV	9	parallel	2	-	-	P1	2D	-1.7
	6BTK	QYNNQNNFV	9	parallel	2	-	-	P1	2D	-1.7
	6BWZ	SYSGYS	6	parallel	L	1	2	P21	3D	-0.9
	6BXV	SYSSYGQS	8	parallel	L	1	-	C2	2D	-1.21
	6BXX	GYNGFG	6	parallel	L	1	-	P212121	1D	-0.53
	6BZM	GFGNFGTS	8	parallel	L	1	2	P1	2D	-0.08
	6BZP	STGGYG	6	parallel	L	4	-	P212121	2D	-0.67
	6C3F	IYKVEI	6	antiparallel	7	-	-	P21	2D	0.75
	6C3G	KALGIS	6	antiparallel	6	-	-	P1	2D	0.83
	6C3S	YTIAAL	6	antiparallel	8	-	-	I222	2D	1.65
	6C3T	AADTWE	6	antiparallel	6	-	-	P21	2D	-0.83
	6C4O	TIAALLS	7	antiparallel	6	-	-	P21	2D	2.03
	6C88	VAVHVF	6	antiparallel	O	5	-	P212121	2D	2.33
	6CB9	AALQSS	6	parallel	1	-	-	P212121	2D	0.38
	6CEW	AMMAAA	6	antiparallel	7	-	-	P212121	2D	1.83
	6CFH	SWGMMGMLASQ	11	antiparallel	6	-	-	P1	2D	0.41
	6CLC	GSNQNNF	7	parallel	2	-	-	P1	2D	-1.77
	6DIY	YTFGQ	5	parallel	1	-	-	C2	2D	-0.62
	6DJ0	ASLTVS	6	antiparallel	O	5	-	P21	3D	1.25
	6FG4	IIKVIK	6	parallel	1	-	-	C2	2D	1.65
	6FGR	IIKIIK	6	parallel	1	-	-	P1	2D	1.7
	6FHD	LFKFFK	6	antiparallel	O	5	-	C2	3D	0.73
	6G8C	IYQYGG	6	parallel	1	-	-	C2	2D	-0.4
	6G8D	LNIYQY	6	parallel	1	-	-	C2	2D	-0.22
	6G8E	VTQVGF	6	parallel	1	-	-	P1	2D	1.1
	6G9G	TASNSS	6	antiparallel	8	-	-	P212121	3D	-0.8
	6J60	GFGGNDNFG	9	parallel	L	1	3	P212121	3D	-0.72
	6M9I	GSTSTA	6	antiparallel	8	-	-	P212121	3D	-0.27
	6N4P	RQEFEV	6	antiparallel	O	5	-	P21	3D	-1.33
	6O4J	KLVFFAENVGS	11	antiparallel	O	7	-	P21	2D	0.68
	6PQ5	AGAAAA	6	antiparallel	7	-	-	P21	2D	1.43
	6PQA	GAVVGG	6	parallel	4	-	-	P21	2D	1.5
	6RHA	NTVTFN	6	parallel	1	-	-	P21	2D	-0.23
	6RHB	IATLYV	6	antiparallel	8	-	-	P212121	3D	2.05
	6RHD	TSYVGV	6	antiparallel	L	7	-	P21	2D	0.87
	6UOP	AVAAGA	6	parallel	4	-	1	P212121	3D	1.83
	6WPQ	GNYNVF	6	parallel	4	-	-	P21	2D	-0.28
	7K3C	SGMGGIT	7	antiparallel	7	-	-	P21	2D	0.53
	7K3X	SGMGCIT	7	parallel	2	-	-	P21	2D	0.94
	7K3Y	GGYAGAS	7	antiparallel	6	-	-	P1	2D	0.04
	7LTU	AALALL	6	antiparallel	7	-	-	P1	2D	2.8
	7LUX	AALALL	6	antiparallel	7	-	-	P21212	2D	2.8
	7LUZ	GQTVTK	6	parallel	1	-	-	P21	2D	-0.83
	7LV2	GSQASS	6	parallel	1	-	-	P212121	2D	-0.75
	7N2D	FRNWQAYMQ	9	parallel	1	-	-	C2	2D	-1.19
	7N2E	QIGLAQTQ	8	parallel	4	-	-	P21	2D	-0.19
	7N2G	QIGLAQTQ	8	parallel	L	4	1	P212121	3D	-0.19
	7N2I	GSTVYAPFT	9	parallel	1	-	-	C2	2D	0.37
	7N2L	QYNNENNFV	9	parallel	2	-	-	P1	2D	-1.7
	7N8R	FGTGFG	6	antiparallel	8	-	7	P21	3D	0.62
	7RVC	EYSNQNNFV	9	parallel	2	-	-	P1	2D	-1.4
	7RVD	QYSNQNNFV	9	parallel	2	-	-	P1	2D	-1.4
	7RVE	EYNNQNNFV	9	parallel	2	-	-	P1	2D	-1.7
	7RVF	QFNNQNNFV	9	parallel	2	-	-	P1	2D	-1.24
	7RVG	QYSNQNSFV	9	parallel	1	-	-	P21	2D	-1.1
	7RVI	QYNNQNSFV	9	parallel	1	-	-	C2	3D	-1.4
	7RVJ	YSNQNNF	7	parallel	2	-	-	P1	3D	-1.9
	7RVK	GSNQNNF	7	parallel	2	-	-	P1	2D	-1.77
	7RVL	EFSNQNNFV	9	parallel	2	-	-	P1	2D	-0.94
	7SXN	MYNKFVNFI	9	parallel	4	-	-	P21	3D	0.44
	7VI4	GYRVTGYETQ	10	antiparallel	7	-	-	C2	3D	-1.21
	8ANG	LYIQWL	6	parallel	1	-	4	P212121	3D	1.07
	8ANH	LYIQWL	6	antiparallel	O	8	-	P21	2D	1.07
	8ANI	LYIQWL	6	antiparallel	O	8	-	P21	2D	1.07
	8ANJ	DFINWL	6	parallel	1	-	-	P21	2D	0.53
	8ANK	XFIAWL	6	antiparallel	7	-	-	C2	2D	2
	8ANL	LFIEWL	6	antiparallel	7	-	8	P1	3D	1.75
	8ANM	LYIQWL	6	antiparallel	8	-	-	P212121	3D	1.07
	8ANN	LFIEWL	6	antiparallel	8	-	-	I222	2D	1.75
	8DDG	FYF	3	parallel	1	-	-	C2	1D	1.43
	8DTS	AFSSFN	6	antiparallel	6	5	-	P1	3D	0.38
	8ONQ	EFIAWL	6	antiparallel	7	-	-	P21	2D	1.42
	8QWU	LYIQNL	6	parallel	4	-	-	P212121	2D	0.63
	8QWV	LYIQNL	6	parallel	3	-	-	P21	2D	0.63
	8QWW	LYIQWL	6	parallel	4	-	-	P21	2D	1.07
