# Supplementary material for: Unravelling the Complexity of Amyloid Peptide Core Interfaces
Source: J Chem Inf Model. 2024 Oct 30;64(22):8628–40. doi: 10.1021/acs.jcim.4c01479 (PMC11600497; doi:10.1021/acs.jcim.4c01479)
Supplement: Supplementary file 3 — ci4c01479_si_003.xlsx [file ci4c01479_si_003.xlsx]

## Sheet: Table S2.
Supplementary Table S2. PDB structures of APR oligopeptides excluded from the present analysis. Structures excluded because hexagonal or trigonal packing are forming pores instead of tightly packed zippers, however some of their interfaces can be assigned to topological classes (labeled with numbers followed by t meaning trigonal or dt: double layered trigonal arrangement). They are discussed in …
	PDB code	Sequence	Length	Space group	Reason of exclusion, information
	Reason of excluding the structures from analysis: hexagonal/trigonal packing
	6FHC	LFKFFK	6	P65	class: 7t
	6NK4	KVQIINKKL	9	P61	class: 1dt
	7N2H	NYNNYQ	6	P31	class: 1t
	7N2K	NYNNYQ	6	P31	class: 1t
	7VI5	GYRVAGYETQ	10	P65	class: 7t
	Reason of excluding the structures from analysis: racemic
	6M7M	rac-GSTSTA	6	P21/c	racemic
	6M9J	rac-GSTSTA	6	P21/c	racemic
	8DDH	rac-FYF	3	C 2/c	rippled beta-sheet
	8DDF	L-FWF + D-FYF	3	P21	rippled beta-sheet
	8T82	rac-MVGGVV	6	P21/c	rippled beta-sheet
	8T84	rac-MVGGVV	6	P-1	rippled beta-sheet
	8T86	rac-AILSS	5	P-1	rippled beta-sheet
	8T89	rac-KLVFFA	6	P-1	rippled beta-sheet
	Reason of excluding the structures from analysis: unconventional structure or amino acids
	5XRR	SYSGYS	6	P21212	Unconventional structure
	6CF4	NFG (TPO) FS	6	P212121	phosphorylated treonine
	6DIX	NFVFGT	6	P1	Alternating class
	6ODG	SVQIVY	6	P21	Alternating class
	Reason of excluding the structures from analysis: isostructural structures of duplicates
	5XSG	SYSGYS	6	P21	only 6BWZ was used
	5ZGD	GFGGNDNFG	9	P212121	only 6J60 was used
	6CLG	GSNQNNF	7	P1	only 6CLC was used
	6CLH	GSNQNNF	7	P1	only 6CLC was used
	6CLI	GSNQNNF	7	P1	only 6CLC was used
	6CLJ	GSNQNNF	7	P1	only 6CLC was used
	6CLO	GSNQNNF	7	P1	only 6CLC was used
	6CLP	GSNQNNF	7	P1	only 6CLC was used
	6CLQ	GSNQNNF	7	P1	only 6CLC was used
	6CLR	GSNQNNF	7	P1	only 6CLC was used
	6CLS	GSNQNNF	7	P1	only 6CLC was used
	6CLT	GSNQNNF	7	P1	only 6CLC was used
	6EEX	GSTSTA	6	P212121	only 6M9I was used
	6KJ1	SYSGYS	6	P21	only 6BWZ was used
	6KJ2	SYSGYS	6	P21	only 6BWZ was used
	6KJ3	SYSGYS	6	P21	only 6BWZ was used
	6KJ4	SYSGYS	6	P21	only 6BWZ was used
	6UOQ	AVAAGA	6	P212121	only 6UOP was used
	6UOR	AVAAGA	6	P212121	only 6UOP was used
	6UOS	AVAAGA	6	P212121	only 6UOP was used
	6UOU	AVAAGA	6	P212121	only 6UOP was used
	6UOW	AVAAGA	6	P212121	only 6UOP was used
	6VHB	GSNQNNF	7	P1	only 6CLC was used
	6VHC	GSNQNNF	7	P1	only 6CLC was used
	7N2F	QIGLAQTQ	8	P21	only 7N2E was used
	7RVH	QYNNENNFV	9	P1	only 7N2L was used
	7N2J	QYNNENNFV	9	P1	only 7N2L was used
