# Supplementary material for: Unravelling the Complexity of Amyloid Peptide Core Interfaces
Source: J Chem Inf Model. 2024 Oct 30;64(22):8628–40. doi: 10.1021/acs.jcim.4c01479 (PMC11600497; doi:10.1021/acs.jcim.4c01479)
Supplement: Supplementary file 4 — ci4c01479_si_004.xlsx [file ci4c01479_si_004.xlsx]

## Sheet: Table S3.
Supplementary Table S3. Interfaces and descriptor values of APR oligopeptide structures. Topology class is established based on orientation of contacting β-strands within the structure. Local topology of individual interfaces are labeled as “interface class” – in some structures interfaces belong to different topological classes. The contacting amino acids are listed as follows: Amino acids belon…
	PDB code	Sequence	Length	Topology class	Packing	Contacting amino acids	Sc	Ab (Å2)	SDi	Interface class
	1YJO	NNQQNY	6	1	1D	(1N3Q5N)+(1N3Q5N)	0.85	141.3	1.58	1
	1YJP	GNNQQNY	7	1	1D	(2N4Q6N)+(2N4Q6N)	0.86	141.9	1.59	1
	2OKZ	MVGGVV	6	8	2D	(1M3G,4G6V)+(1M4G5V,2V3G6V)	0.83	103.6	1.69	8
	2OL9	SNQNNF	6	2	3D	(1S3Q)+(4N6F)	0.81	99.3	1.55	2
	2OL9	SNQNNF	6	2	3D	(2N4N)+(3Q5N)	0.35	66.9	1.09	2
	2OLX	NNQQ	4	1	2D	(1N3Q)+(1N3Q)	0.77	147.4	1.87	1
	2OLX	NNQQ	4	1	2D	(2N4Q)+(2N4Q)	0.85	141.9	1.95	1
	2OMM	GNNQQNY	7	1	3D	(2N4Q6N)+(2N4Q6N)	0.81	135.6	1.53	1
	2OMM	GNNQQNY	7	1	3D	(3N5Q)+(5Q7Y)	0.78	100.1	1.42	3
	2OMP	LYQLEN	6	7	2D	(1L,2Y4L6N)+(1L3Q,4L6N)	0.63	90.3	1.4	7
	2OMQ	VEALYL	6	7	2D	(1V3A5Y,2E4L6L)+(1V5Y,2E4L6L)	0.68	117.8	1.64	7
	2OMQ	VEALYL	6	7	2D	(1V3A5Y,4L6L)+(1V5Y,2E4L6L)	0.79	115.3	1.52	7
	2ON9	VQIVYK	6	1	1D	(1V3I5Y)+(1V3I5Y)	0.72	114	1.56	1
	2ONA	MVGGVV	6	8	3D	(1M3G,4G6V)+(2V4G,3G5V)	0.76	91.2	1.3	8
	2ONA	MVGGVV	6	8	3D	(1M3G,4G6V)+(1M3G,4G6V)	0.66	89.3	1.88	7
	2ONA	MVGGVV	6	8	3D	(1M,6V)+(2V4G,3G5V)	0.43	58.8	1.59	8
	2ONV	GGVVIA	6	4	2D	(2G4V6A)+(3V5I)	0.89	114.8	1.56	4
	2ONW	SSTSAA	6	1	3D	(3T5A)+(3T5A)	0.83	119.8	1.48	1
	2ONW	SSTSAA	6	1	3D	(4S6A)+(4S6A)	0.88	101.2	1.64	1
	2ONW	SSTSAA	6	1	3D	(1S3T)+(2S4S)	0.5	95.5	1.55	4
	2ONX	NNQQ	4	4	2D	(1N3Q)+(2N4Q)	0.84	133.8	2.06	4
	2Y29	KLVFFA	6	7	2D	(1K2L4F,3V5F)+(1K2L4F,3V5F)	0.57	113.2	1.09	7
	2Y2A	KLVFFA	6	7	2D	(1K3V5F,2L4F)+(1K3V5F,2L4F)	0.58	113.8	1.11	7
	2Y3J	AIIGLM	6	2	2D	(1A3I5L,3I5L)+(2I4G6M,2I4G6M)	0.71	168.9	1.72	2
	2Y3J	AIIGLM	6	2	2D	(1A3I5L,1A3I5L)+(2I4G6M,2I4G6M)	0.69	168.3	1.66	2
	2Y3K	MVGGVVIA	8	2	2D	(1M3G5V7I,1M3G5V7I)+(2V4G6V,2V4G6V)	0.47	167.3	1.51	2
	2Y3L	MVGGVVIA	8	7	2D	(1M3G5V7I,2V4G6V)+(1M5V7I,2V4G6V)	0.55	166.8	1.5	7
	3DG1	SSTNVG	6	1	2D	(2S4N)+(2S4N)	0.85	127.2	1.47	1
	3DG1	SSTNVG	6	1	2D	(3T5V)+(3T5V)	0.89	81.4	1.49	1
	3DGJ	NNFGAIL	7	L	3D	(3F4G5A7L)+(3F4G5A7L)	0.9	126.4	1.34	1
	3DGJ	NNFGAIL	7	L	3D	(1N3F)+(6I)	0.6	66.7	1.5	4
	3FOD	AILSST	6	8	2D	(1A3L5S,2I4S6T)+(1A3L5S,2I4S6T)	0.56	111.6	1.3	8
	3FPO	HSSNNF	6	4	2D	(1H3S5N)+(2S4N6F)	0.83	131.4	1.43	4
	3FR1	NFLVHS	6	7	2D	(2F4V,3L5H)+(2F4V,3L5H)	0.78	89.5	1.16	7
	3FTH	NFLVHSS	7	6	2D	(2F4V,2F4V)+(3L5H,3L5H)	0.56	94.1	1.1	6
	3FTK	NVGSNTY	7	1	2D	(2V3G5N7Y)+(2V3G5N7Y)	0.86	117.2	1.42	1
	3FTK	NVGSNTY	7	1	2D	(1N6T)+(1N6T)	0.32	73.5	0.84	1
	3FTL	NVGSNTY	7	1	2D	(1N6T)+(1N6T)	0.71	145.8	1.51	1
	3FTL	NVGSNTY	7	1	2D	(2V3G5N7Y)+(2V3G5N7Y)	0.86	123.1	1.37	1
	3FTR	SSTNVG	6	1	2D	(2S4N6G)+(2S4N6G)	0.81	121.9	1.42	1
	3FTR	SSTNVG	6	1	2D	(3T5V)+(3T5V)	0.8	80.8	1.19	1
	3FVA	NNQNTF	6	1	2D	(1N3Q5T)+(1N3Q5T)	0.77	192.5	1.81	1
	3FVA	NNQNTF	6	1	2D	(2N4N6F)+(2N4N6F)	0.85	140.3	1.56	1
	3HYD	LVEALYL	7	1	2D	(1L3E5L7L)+(1L3E5L7L)	0.81	206.7	1.85	1
	3HYD	LVEALYL	7	1	2D	(2V6Y)+(2V6Y)	0.78	120.3	1.5	1
	3LOZ	LSFSKD	6	5	1D	(1L3F5K,1L3F5K)+(1L3F5K,1L3F5K)	0.72	141.5	1.22	5
	3NHC	GYMLGS	6	8	2D	(1G3M,2Y4L6S)+(2Y4L6S,3M)	0.75	131.7	1.55	8
	3NHD	GYVLGS	6	8	2D	(1G3V,2Y4L6S)+(2Y4L,3V)	0.76	122.2	1.47	8
	3NVE	MMHFGN	6	6	3D	(1M,3H6N)+(2M,4F6N)	0.45	89.3	1.53	6
	3NVE	MMHFGN	6	6	3D	(1M3H,1M3H)+(2M4F,2M4F)	0.72	75.6	1.36	6
	3NVF	IIHFGS	6	L	2D	(5G6S)+(5G6S)	0.86	72.3	1.52	1
	3NVF	IIHFGS	6	L	2D	(2I4F)+(2I4F)	0.73	69.2	1.77	1
	3NVG	MIHFGN	6	L	2D	(4F5G6N)+(4F5G6N)	0.86	91	1.63	1
	3NVG	MIHFGN	6	L	2D	(2I4F)+(2I4F)	0.88	65.2	1.89	1
	3NVH	MIHFGND	7	L	1D	(4F5G6N)+(4F5G6N)	0.91	105.2	1.46	1
	3OVJ	KLVFFA	6	8	2D	(1K5F,2L)+(1K5F,2L)	0.6	54.3	0.6	8
	3OVL	VQIVYK	6	1	1D	(1V3I5Y)+(1V3I5Y)	0.66	115.7	1.5	1
	3OW9	KLVFFA	6	7	2D	(1K3V5F,2L4F)+(1K3V5F,2L4F)	0.62	132.4	1.24	7
	3PPD	GGVLVN	6	1	2D	(1G2G4L6N)+(1G2G4L6N)	0.85	148.7	1.48	1
	3PPD	GGVLVN	6	1	2D	(3V5V)+(3V5V)	0.68	81.2	1.44	1
	3PZZ	GAIIGL	6	6	2D	(2A4I,4I)+(3I,3I6L)	0.75	66.2	1.2	6
	3Q2X	NKGAII	6	1	2D	(2K4A6I)+(2K4A6I)	0.91	178.2	1.94	1
	3Q2X	NKGAII	6	1	2D	(1N3G5I)+(1N3G5I)	0.86	175.8	1.59	1
	3SGS	GDVIEV	6	4	2D	(2D4I6V)+(3V5E)	0.85	105.5	1.55	4
	4NIN	DSVISLS	7	2	2D	(1D3V5S)+(2S4I6L)	0.77	138.1	1.78	2
	4NIO	GVTGIAQ	7	1	2D	(1G2V4G6A)+(1G2V4G6A)	0.85	157.9	1.63	1
	4NIO	GVTGIAQ	7	1	2D	(3T5I7Q)+(3T5I7Q)	0.94	148.8	1.7	1
	4NIP	GVIGIAQ	7	1	2D	(1G2V4G6A)+(2V4G6A)	0.74	140.7	1.44	1
	4NIP	GVIGIAQ	7	1	2D	(3I5I7Q)+(3I5I7Q)	0.82	128.6	1.47	1
	4NP8	VQIVYK	6	1	1D	(1V3I)+(1V3I)	0.89	80.2	1.73	1
	4ONK	YVVFL	5	6	2D	(1Y,1Y3V5L)+(2V4F,4F)	0.73	79	1.24	6
	4QXX	GNLVS	5	4	2D	(1G3L)+(2N4V)	0.87	108	1.49	4
	4R0P	IFQINS	6	1	2D	(3Q5N)+(3Q5N)	0.79	148.6	1.81	1
	4R0P	IFQINS	6	1	2D	(2F4I6S)+(2F4I6S)	0.73	99.5	1.45	1
	4R0U	TGVTAVA	7	1	2D	(1T4T6V)+(1T4T6V)	0.87	156.4	1.48	1
	4R0U	TGVTAVA	7	1	2D	(3V5A7A)+(3V5A7A)	0.9	142.8	1.73	1
	4R0W	VVTGVTA	7	1	3D	(2V4G6T)+(2V4G6T)	0.93	161.4	1.61	1
	4R0W	VVTGVTA	7	1	3D	(1V3T5V)+(1V3T5V)	0.75	123	1.52	1
	4R0W	VVTGVTA	7	1	3D	(5V7A)+(5V7A)	0.4	65.8	1.21	1
	4RIK	AVVTGVTAV	9	1	2D	(1A3V5G7T9V)+(1A3V5G7T9V)	0.72	210.7	1.45	1
	4RIK	AVVTGVTAV	9	1	2D	(2V4T6V8A)+(2V4T6V8A)	0.72	165.8	1.43	1
	4RIL	GAVVTGVTAVA	11	1	2D	(3V5T7V9A11A)+(3V5T7V9A11A)	0.8	271.9	1.52	1
	4RIL	GAVVTGVTAVA	11	1	2D	(2A4V6G8T10V)+(2A4V6G8T10V)	0.73	221.2	1.52	1
	4RP6	LTIITLE	7	2	2D	(1L3I5T)+(2T4I6L)	0.89	112.2	1.59	2
	4RP7	TIITLE	6	1	2D	(2I4T6E)+(2I4T6E)	0.84	181.7	1.71	1
	4RP7	TIITLE	6	1	2D	(1T3I5L)+(1T3I5L)	0.88	115	1.48	1
	4TUT	GGYMLG	6	7	2D	(1G4M,3Y5L)+(1G4M,3Y5L)	0.84	144.2	1.67	7
	4UBY	GGYVLG	6	O	2D	(1G4V,3Y5L6G)+(2G4V,3Y5L)	0.82	136.6	1.37	8
	4UBY	GGYVLG	6	O	2D	(2G4V,3Y5L)+(3Y5L,4V)	0.83	132.7	1.38	8
	4UBZ	GGYLLG	6	O	2D	(1G4L,3Y5L)+(2G4L,3Y5L)	0.68	147.2	1.35	8
	4W5L	GGYLLGS	7	8	2D	(3Y5L,4L)+(3Y5L,4L)	0.8	93.9	1.32	8
	4W5M	GGYMLGS	7	8	2D	(3Y5L,4M)+(3Y5L,4M)	0.83	99.7	1.36	8
	4W5P	GGYVLGS	7	O	2D	(1G2G4V,3Y5L7S)+(1G4V,3Y5L7S)	0.77	152.7	1.24	8
	4W5Y	GYMLGSA	7	6	2D	(2Y4L,2Y4L)+(3M,3M7A)	0.69	156.2	1.66	6
	4W67	GYVLGSA	7	6	2D	(2Y4L,2Y4L)+(3V5G7A,3V5G7A)	0.83	148.5	1.27	6
	4W71	GYLLGSA	7	6	2D	(1G3L5G,3L5G7A)+(2Y4L,2Y4L)	0.67	154.8	1.64	6
	4XFN	AEVVFT	6	7	2D	(1A3V5F,2E4V6T)+(1A3V5F,2E4V6T)	0.82	130.8	1.44	7
	4XFO	TAVVTN	6	2	2D	(1T3V5T)+(2A4V6N)	0.86	129.4	1.56	2
	4ZNN	GVVHGVTTVA	10	1	2D	(1G3V6V8T10A)+(1G3V6V8T10A)	0.81	221.9	1.55	1
	4ZNN	GVVHGVTTVA	10	1	2D	(4H5G7T9V)+(4H5G7T9V)	0.79	172.7	1.37	1
	5E5V	NFGAILS	7	O	2D	(1N3G5I7S,2F4A6L)+(1N3G5I7S,2F4A6L)	0.82	181.2	1.49	7
	5E5X	ANFLVH	6	2	2D	(1A3F5V)+(2N4L6H)	0.79	159.2	1.64	2
	5E5Z	LVHSSN	6	7	3D	(1L3H5S,2V4S6N)+(1L3H5S,2V4S6N)	0.48	114.4	1.01	7
	5E5Z	LVHSSN	6	7	3D	(1L,4S6N)+(1L,4S6N)	0.81	74	1.56	7
	5E61	FGAILSS	7	6	2D	(1F3A5L7S,1F3A5L7S)+(2G4I6S,2G4I6S)	0.77	162.3	1.45	6
	5K2E	NNQQNY	6	1	1D	(1N3Q5N)+(1N3Q5N)	0.83	146	1.59	1
	5K2F	NNQQNY	6	1	1D	(1N3Q5N)+(1N3Q5N)	0.79	146.3	1.58	1
	5K2G	GNNQQNY	7	1	1D	(2N4Q6N)+(2N4Q6N)	0.81	146.8	1.57	1
	5K2H	GNNQQNY	7	1	3D	(2N4Q6N)+(2N4Q6N)	0.84	147.2	1.59	1
	5K2H	GNNQQNY	7	1	3D	(3N5Q)+(7Y)	0.5	91.2	1.29	3
	5K7N	VQIVYK	6	1	1D	(1V3I)+(1V3I)	0.71	77	1.73	1
	5KNZ	SGNNFGAILSS	11	1	2D	(2G3N5F9L11S)+(2G3N5F9L11S)	0.85	263.2	1.68	1
	5KNZ	SGNNFGAILSS	11	1	2D	(4N6G8I10S)+(4N6G8I10S)	0.69	153.1	1.32	1
	5KO0	FLVHSSNNFGA	11	O	2D	(2L4H,8N)+(3V5S7N,7N9F)	0.67	118.2	1.19	6
	5TXD	NKGAIF	6	1	2D	(1N3G5I)+(1N3G5I)	0.87	180.1	1.56	1
	5TXD	NKGAIF	6	1	2D	(2K4A6F)+(2K4A6F)	0.84	170.5	1.8	1
	5TXH	IFAEDV	6	8	2D	(1I3A5D,2F4E6V)+(1I3A5D,2F4E6V)	0.72	148.7	1.56	8
	5TXH	IFAEDV	6	8	2D	(1I5D,2F4E6V)+(1I5D,2F4E6V)	0.5	117.1	1.31	8
	5TXJ	IFAEDV	6	7	2D	(1I3A5D,2F4E6V)+(1I3A5D,2F4E6V)	0.58	146.9	1.53	7
	5V5B	KVQIINKKLD	10	1	2D	(2V4I6N)+(2V4I6N)	0.78	169.1	1.51	1
	5V5B	KVQIINKKLD	10	1	2D	(7K9L)+(7K9L)	0.82	166.5	1.77	1
	5V5C	VQIINK	6	4	2D	(1V3I5N)+(2Q4I6K)	0.87	143.1	1.63	4
	5VOS	VGSNKGAIIGL	11	1	3D	(1V4N6G8I10G)+(1V4N6G8I10G)	0.85	257.9	1.59	1
	5VOS	VGSNKGAIIGL	11	1	3D	(5K7A9I11L)+(5K7A9I11L)	0.62	209	1.74	1
	5VOS	VGSNKGAIIGL	11	1	3D	(2G3S)+(2G3S)	0.83	52	1.53	1
	5W50	LIIKGI	6	7	3D	(1L,4K6I)+(1L,4K6I)	0.45	110	1.66	7
	5W50	LIIKGI	6	7	3D	(2I,3I5G6I)+(2I,3I5G6I)	0.63	93.3	1.38	7
	5W50	LIIKGI	6	7	3D	(1L3I,2I4K)+(1L3I,2I4K)	0.81	82.8	1.01	7
	5W52	DLIIKGISVHI	11	2	3D	(2L4I6G8S)+(5K7I9V11I)	0.67	205.3	1.58	2
	5W52	DLIIKGISVHI	11	2	3D	(10H)+(1D3I)	0.49	67.1	1.12	2
	5WHN	NFGAFS	6	L	3D	(1N3G)+(1N3G)	0.76	132.6	1.87	1
	5WHN	NFGAFS	6	L	3D	(2F4A5F)+(5F)	0.88	63.5	2.16	3
	5WHP	NFGTFS	6	L	2D	(1N6S)+(1N6S)	0.38	109.9	1.78	1
	5WHP	NFGTFS	6	L	2D	(2F3G5F)+(2F3G5F)	0.51	97	1.61	1
	5WIA	GNNSYS	6	1	3D	(2N4S6S)+(2N4S6S)	0.71	156.8	1.68	1
	5WIA	GNNSYS	6	1	3D	(1G2N)+(3N5Y)	0.47	75.9	1.69	4
	5WIQ	GFNGGFG	7	4	2D	(2F6F)+(3N5G7G)	0.81	131	1.3	4
	5WIQ	GFNGGFG	7	4	2D	(1G2F6F)+(3N4G7G)	0.86	121.2	1.25	4
	5WKB	NFGEFS	6	L	2D	(1N3G4E)+(2F5F)	0.85	137.1	1.46	4
	5WKD	GNNQGSN	7	1	2D	(2N4Q6S)+(2N4Q6S)	0.76	166.7	1.85	1
	5WKD	GNNQGSN	7	1	2D	(1G3N5G7N)+(1G3N5G7N)	0.92	164.1	1.4	1
	5WMJ	KVWGSI	6	7	2D	(1K3W5S,2V)+(1K3W5S,2V)	0.64	120.4	1.25	7
	5ZCK	VQVG	4	1	2D	(2Q4G)+(2Q4G)	0.8	88.2	2.25	1
	5ZCK	VQVG	4	1	2D	(1V3V)+(1V3V)	0.92	83.8	1.48	1
	5ZGL	GGGYGGS	7	O	2D	(1G3G4Y,5G6G7S)+(1G3G4Y,5G6G7S)	0.85	174.8	1.27	8
	5ZGL	GGGYGGS	7	O	2D	(1G2G3G4Y6G,5G6G7S)+(1G3G4Y,5G6G7S)	0.85	173.3	1.26	8
	5ZMZ	IQIG	4	1	1D	(1I3I)+(1I3I)	0.86	88.5	1.52	1
	6AXZ	QYNNQNNFV	9	2	2D	(1Q3N5Q7N9V)+(2Y4N6N8F)	0.76	186.1	1.36	2
	6BTK	QYNNQNNFV	9	2	2D	(1Q3N5Q7N9V)+(2Y4N6N8F)	0.78	186.1	1.33	2
	6BWZ	SYSGYS	6	L	3D	(2Y6S)+(2Y6S)	0.82	121.2	1.35	1
	6BWZ	SYSGYS	6	L	3D	(3S4G5Y)+(3S4G5Y)	0.91	80.2	1.47	1
	6BWZ	SYSGYS	6	L	3D	(1S3S)+(5Y)	0.7	75.1	1.78	2
	6BXV	SYSSYGQS	8	L	2D	(2Y4S)+(2Y4S)	0.82	123.8	1.63	1
	6BXV	SYSSYGQS	8	L	2D	(6G7Q)+(6G7Q)	0.77	81.1	1.65	1
	6BXX	GYNGFG	6	L	1D	(2Y4G5F)+(2Y4G5F)	0.86	105.5	1.52	1
	6BZM	GFGNFGTS	8	L	2D	(2F3G5F)+(2F3G5F)	0.85	113.9	1.35	1
	6BZM	GFGNFGTS	8	L	2D	(1G2F)+(5F6G7T)	0.87	83.2	1.74	2
	6BZM	GFGNFGTS	8	L	2D	(2F)+(5F6G)	0.92	57.6	1.64	2
	6BZP	STGGYG	6	L	2D	(3G5Y)+(6G)	0.8	108.6	1.6	4
	6BZP	STGGYG	6	L	2D	(5Y)+(5Y6G)	0.85	94.6	1.59	4
	6BZP	STGGYG	6	L	2D	(1S4G)+(2T3G)	0.69	85.2	1.43	4
	6C3F	IYKVEI	6	7	2D	(1I3K,4V6I)+(1I3K,4V6I)	0.77	113	1.68	7
	6C3G	KALGIS	6	6	2D	(1K3L5I,1K3L5I)+(2A4G6S,2A4G6S)	0.72	152.8	1.44	6
	6C3S	YTIAAL	6	8	2D	(1Y3I5A,2T4A6L)+(1Y3I5A,2T4A6L)	0.67	131.1	1.28	8
	6C3T	AADTWE	6	6	2D	(2A4T6E,2A4T6E)+(3D5W,3D5W)	0.76	150.4	1.17	6
	6C4O	TIAALLS	7	6	2D	(1T3A5L,3A5L7S)+(2I4A6L,2I4A6L)	0.67	151.7	1.44	6
	6C88	VAVHVF	6	O	2D	(1V3V5V,3V5V)+(1V3V5V,3V5V)	0.58	90	1.28	5
	6C88	VAVHVF	6	O	2D	(2A4H,4H6F)+(2A4H,4H6F)	0.8	82.5	1.12	5
	6CB9	AALQSS	6	1	2D	(2A4Q6S)+(2A4Q6S)	0.84	145.6	1.7	1
	6CB9	AALQSS	6	1	2D	(1A3L5S)+(1A3L5S)	0.77	139.6	1.65	1
	6CEW	AMMAAA	6	7	2D	(1A3M5A,2M4A6A)+(1A3M5A,2M4A6A)	0.89	167	1.69	7
	6CFH	SWGMMGMLASQ	11	6	2D	(1S3G5M7M9A11Q,1S3G5M7M9A11Q)+(2W4M6G8L,2W4M6G8L10S)	0.72	306.7	1.58	6
	6CLC	GSNQNNF	7	2	2D	(2S4Q)+(5N7F)	0.86	102	1.59	2
	6DIY	YTFGQ	5	1	2D	(2T4G)+(2T4G)	0.92	114.1	1.38	1
	6DIY	YTFGQ	5	1	2D	(1Y3F)+(1Y3F)	0.81	89	1.58	1
	6DJ0	ASLTVS	6	O	3D	(1A3L,3L5V)+(1A3L,3L5V)	0.57	112.7	1.48	5
	6DJ0	ASLTVS	6	O	3D	(2S4T,2S4T6S)+(2S4T,2S4T6S)	0.52	102.1	1.26	5
	6DJ0	ASLTVS	6	O	3D	(2S,4T6S)+(2S,4T6S)	0.31	66.2	1.07	5
	6FG4	IIKVIK	6	1	2D	(3K5I)+(3K5I)	0.89	167.3	1.72	1
	6FG4	IIKVIK	6	1	2D	(2I4V)+(2I4V)	0.88	89.5	1.04	1
	6FGR	IIKIIK	6	1	2D	(3K5I)+(3K5I)	0.89	163.4	1.74	1
	6FGR	IIKIIK	6	1	2D	(2I4I6K)+(2I4I6K)	0.78	98	1.13	1
	6FHD	LFKFFK	6	O	3D	(2F4F6K,2F4F6K)+(2F4F6K,2F4F6K)	0.82	156	1.11	5
	6FHD	LFKFFK	6	O	3D	(1L3K,3K5F)+(1L3K,5F)	0.77	151.9	1.37	5
	6FHD	LFKFFK	6	O	3D	(1L3K,3K5F6K)+(1L3K,3K5F6K)	0.82	150.6	1.55	5
	6G8C	IYQYGG	6	1	2D	(1I3Q5G6G)+(1I3Q5G6G)	0.78	147.2	1.5	1
	6G8C	IYQYGG	6	1	2D	(2Y4Y)+(2Y4Y)	0.83	91.2	1.4	1
	6G8D	LNIYQY	6	1	2D	(1L3I5Q)+(1L3I5Q)	0.88	115	1.54	1
	6G8D	LNIYQY	6	1	2D	(4Y6Y)+(4Y6Y)	0.8	91.7	1.45	1
	6G8E	VTQVGF	6	1	2D	(1V3Q5G)+(1V3Q5G)	0.81	149.5	1.51	1
	6G8E	VTQVGF	6	1	2D	(2T4V6F)+(2T4V6F)	0.78	114.1	1.44	1
	6G9G	TASNSS	6	8	3D	(1T3S,4N6S)+(2A4N,3S5S)	0.81	100.9	1.55	8
	6J60	GFGGNDNFG	9	L	3D	(5N7N)+(5N7N)	0.88	87.3	0.81	1
	6J60	GFGGNDNFG	9	L	3D	(1G2F)+(8F)	0.83	81.4	1.63	3
	6J60	GFGGNDNFG	9	L	3D	(2F3G)+(8F)	0.57	60.4	1.29	4
	6M9I	GSTSTA	6	8	3D	(1G3T,4S6A)+(2S,3T5T)	0.74	97.8	1.34	8
	6N4P	RQEFEV	6	O	3D	(2Q4F,4F6V)+(2Q4F,4F6V)	0.75	83.2	0.99	5
	6N4P	RQEFEV	6	O	3D	(1R3E,1R5E)+(1R3E,1R5E)	0.78	75.8	1.12	5
	6O4J	KLVFFAENVGS	11	O	2D	(1K3V5F7E9V11S,2L4F6A)+(1K3V5F7E9V11S,2L4F6A8N)	0.76	263.9	1.51	7
	6PQ5	AGAAAA	6	7	2D	(1A3A5A,2G4A6A)+(1A3A5A,4A6A)	0.71	128.3	1.35	7
	6PQA	GAVVGG	6	4	2D	(1G2A4V6G)+(3V5G)	0.87	119.8	1.43	4
	6RHA	NTVTFN	6	1	2D	(1N3V5F)+(1N3V5F)	0.78	140.6	1.51	1
	6RHA	NTVTFN	6	1	2D	(2T4T6N)+(2T4T6N)	0.76	106.4	1.23	1
	6RHB	IATLYV	6	8	3D	(1I3T,4L6V)+(2A4L,3T5Y)	0.74	99.8	1.51	8
	6RHD	TSYVGV	6	L	2D	(1T3Y6V,4V)+(1T3Y6V,4V)	0.79	126.6	1.57	7
	6UOP	AVAAGA	6	4	3D	(1A3A)+(2V4A5G)	0.86	149.2	1.73	4
	6UOP	AVAAGA	6	4	3D	(5G6A)+(5G6A)	0.81	55	1.39	1
	6WPQ	GNYNVF	6	4	2D	(3Y5V)+(4N6F)	0.86	105.1	1.34	4
	7K3C	SGMGGIT	7	7	2D	(2G3M5G7T,2G4G6I)+(3M5G7T,4G6I)	0.74	135.2	1.08	7
	7K3X	SGMGCIT	7	2	2D	(3M5C)+(4G6I)	0.86	105.5	1.25	2
	7K3Y	GGYAGAS	7	6	2D	(1G2G4A,4A6A)+(3Y,3Y7S)	0.81	131.4	1.34	6
	7LTU	AALALL	6	7	2D	(1A3L5L,2A4A6L)+(1A3L5L,2A4A6L)	0.79	155.8	1.68	7
	7LUX	AALALL	6	7	2D	(2A6L,3L5L)+(2A6L,3L5L)	0.82	72.8	1.14	7
	7LUZ	GQTVTK	6	1	2D	(2Q4V)+(2Q4V)	0.87	101.4	2.54	1
	7LUZ	GQTVTK	6	1	2D	(3T5T)+(3T5T)	0.85	97.7	1.01	1
	7LV2	GSQASS	6	1	2D	(2S4A6S)+(2S4A6S)	0.88	163.2	1.58	1
	7LV2	GSQASS	6	1	2D	(3Q5S)+(3Q5S)	0.75	105.8	1.66	1
	7N2D	FRNWQAYMQ	9	1	2D	(2R3N5Q7Y)+(2R3N5Q7Y)	0.85	271	1.76	1
	7N2D	FRNWQAYMQ	9	1	2D	(1F4W8M)+(1F4W8M)	0.81	183.3	1.34	1
	7N2E	QIGLAQTQ	8	4	2D	(1Q3G5A7T)+(2I4L6Q8Q)	0.81	218.9	1.78	4
	7N2G	QIGLAQTQ	8	L	3D	(2I5A7T)+(3G4L6Q)	0.74	139.8	1.39	4
	7N2G	QIGLAQTQ	8	L	3D	(6Q8Q)+(6Q8Q)	0.83	130.2	2.09	1
	7N2G	QIGLAQTQ	8	L	3D	(1Q3G)+(1Q3G)	0.76	88.5	2.38	1
	7N2I	GSTVYAPFT	9	1	2D	(2S4V6A8F)+(2S4V6A8F)	0.85	170.5	1.37	1
	7N2I	GSTVYAPFT	9	1	2D	(3T5Y)+(3T5Y)	0.79	96.4	1.59	1
	7N2L	QYNNENNFV	9	2	2D	(1Q3N5E7N9V)+(2Y6N8F)	0.78	185.7	1.38	2
	7N8R	FGTGFG	6	8	3D	(1F3T,4G)+(3T5F,4G)	0.83	101	1.49	8
	7N8R	FGTGFG	6	8	3D	(1F3T,4G)+(1F3T,4G)	0.64	88.8	1.49	7
	7RVC	EYSNQNNFV	9	2	2D	(1E3S5Q7N9V)+(2Y4N6N8F)	0.82	193.3	1.35	2
	7RVD	QYSNQNNFV	9	2	2D	(1Q3S5Q7N9V)+(2Y4N6N8F)	0.82	182.8	1.36	2
	7RVE	EYNNQNNFV	9	2	2D	(1E3N5Q7N9V)+(2Y4N6N8F)	0.8	191.4	1.36	2
	7RVF	QFNNQNNFV	9	2	2D	(1Q3N5Q7N9V)+(2F4N6N8F)	0.78	178.7	1.35	2
	7RVG	QYSNQNSFV	9	1	2D	(2Y4N6N8F)+(2Y4N6N8F)	0.82	211.8	1.59	1
	7RVG	QYSNQNSFV	9	1	2D	(1Q3S5Q7S)+(1Q3S5Q7S)	0.85	206.4	1.99	1
	7RVI	QYNNQNSFV	9	1	3D	(1Q3N5Q7S)+(1Q3N5Q7S)	0.8	192.8	1.88	1
	7RVI	QYNNQNSFV	9	1	3D	(2Y4N6N8F)+(2Y4N6N8F)	0.73	135.6	1.43	1
	7RVI	QYNNQNSFV	9	1	3D	(7S9V)+(7S9V)	0.31	66.8	1.41	1
	7RVJ	YSNQNNF	7	2	3D	(2S4Q)+(5N7F)	0.8	105.5	1.51	2
	7RVJ	YSNQNNF	7	2	3D	(1Y)+(4Q6N)	0.7	57.4	1.22	2
	7RVK	GSNQNNF	7	2	2D	(2S4Q)+(5N7F)	0.81	102.2	1.6	2
	7RVL	EFSNQNNFV	9	2	2D	(1E3S5Q7N9V)+(2F4N6N8F)	0.79	178.8	1.32	2
	7SXN	MYNKFVNFI	9	4	3D	(4K6V8F)+(5F7N9I)	0.88	128.1	1.66	4
	7SXN	MYNKFVNFI	9	4	3D	(1M2Y4K)+(3N5F)	0.35	116.8	1.61	4
	7VI4	GYRVTGYETQ	10	7	3D	(2Y4V,3R5T7Y9T)+(2Y4V,3R5T7Y9T)	0.58	183.3	1.33	7
	7VI4	GYRVTGYETQ	10	7	3D	(3R,8E10Q)+(3R,8E10Q)	0.72	121.9	2.08	7
	8ANG	LYIQWL	6	1	3D	(1L3I5W)+(1L3I5W)	0.64	98	1.51	1
	8ANG	LYIQWL	6	1	3D	(2Y4Q6L)+(5W)	0.48	64.6	1.11	4
	8ANH	LYIQWL	6	O	2D	(1L3I5W,2Y4Q6L)+(1L3I5W,2Y4Q6L)	0.7	139.5	1.18	8
	8ANI	LYIQWL	6	O	2D	(1L3I5W,2Y4Q6L)+(1L3I5W,2Y4Q6L)	0.64	133.8	1.12	8
	8ANJ	DFINWL	6	1	2D	(1D3I5W)+(1D3I5W)	0.85	174.3	2.05	1
	8ANJ	DFINWL	6	1	2D	(2F4N6L)+(2F4N6L)	0.89	107.2	1.43	1
	8ANK	XFIAWL	6	7	2D	(1X3I5W,2F6L)+(1X3I5W,2F6L)	0.82	148.7	1.35	7
	8ANL	LFIEWL	6	7	3D	(2F,3I5W)+(2F4E,3I5W)	0.75	90.3	1.24	7
	8ANL	LFIEWL	6	7	3D	(1L3I,2F4E6L)+(1L3I,2F4E6L)	0.68	86.8	1.29	7
	8ANL	LFIEWL	6	7	3D	(1L3I,4E6L)+(2F,5W)	0.55	73.9	1.37	8
	8ANM	LYIQWL	6	8	3D	(1L3I,4Q6L)+(2Y,3I5W)	0.7	86	1.31	8
	8ANN	LFIEWL	6	8	2D	(1L3I5W,2F4E6L)+(1L3I5W,2F4E6L)	0.65	95.8	0.87	8
	8ANN	LFIEWL	6	8	2D	(1L,5W6L)+(1L,5W6L)	0.61	81	1.54	8
	8DDG	FYF	3	1	1D	(1F3F)+(1F3F)	0.93	78	1.6	1
	8DTS	AFSSFN	6	6	3D	(2F4S,2F4S)+(3S5F,5F)	0.77	98.8	1.07	6
	8DTS	AFSSFN	6	6	3D	(2F4S,2F4S)+(3S5F,3S5F)	0.69	90.5	0.98	6
	8DTS	AFSSFN	6	6	3D	(1A,5F6N)+(1A,5F6N)	0.87	83.8	1.68	5
	8ONQ	EFIAWL	6	7	2D	(1E3I5W,2F6L)+(1E3I5W,2F6L)	0.74	136.3	1.42	7
	8QWW	LYIQWL	6	4	2D	(2Y4Q6L)+(3I5W)	0.82	138	1.78	4
	8QWU	LYIQNL	6	4	2D	(1L3I5N)+(2Y4Q6L)	0.8	121.7	1.23	4
	8QWV	LYIQNL	6	3	2D	(2Y4Q6L)+(2Y4Q6L)	0.49	113.7	1.21	3
	8QWV	LYIQNL	6	3	2D	(1L3I5N)+(1L3I5N)	0.88	107.5	1.46	3
